# Supplementary material for: Synthesis of Indenones via Persulfate Promoted Radical Alkylation/Cyclization of Biaryl Ynones with 1,4-Dihydropyridines
Source: Molecules. 2024 Jan 17;29(2):458. doi: 10.3390/molecules29020458 (PMC10818456; doi:10.3390/molecules29020458)
Supplement: Supplementary file 1 [file molecules-29-00458-s001.zip]

Archive with 1 entries (1 files):
- molecules-2816533-supplementary.pdf
